# Supplementary material for: TMPRSS2-ERG -specific transcriptional modulation is associated with prostate cancer biomarkers and TGF-β signaling
Source: BMC Cancer. 2011 Dec 5;11:507. doi: 10.1186/1471-2407-11-507 (PMC3259213; doi:10.1186/1471-2407-11-507)
Supplement: Additional file 2 — Table S2. TMPRSS2-ERG gene fusion validation results: qualitative and quantitative RT-PCR reactions were carried out as described in materials and methods. The expression levels of ERG exons 2 and 3 were compared with the adjacent exons ("Exon walking plot") similar to the method described by Jhavar et al. [16]. ERG expression levels were normalized to the median expression in benign samples. [file 1471-2407-11-507-S2.XLS]

## Sheet: pValues_BHadjusted
Sample ID	Grouping	Exon walking plot	confirmed by RT-PCR	confirmed by real time RT-PCR	ERG expression level
		(p-value)			(FC compared to benign)
IGP81	Fusion-negative	0.846001	no	no	0.941037
IGP52	Fusion-negative	0.75161	no	no	0.967694
IGP21	Fusion-negative	0.360908	no	no	0.974264
IGP57	Fusion-negative	0.898227	no	no	0.978258
IGP36	Fusion-negative	0.837841	no	no	0.979263
IGP116	Fusion-negative	0.951777	no	no	0.988732
IGP43	Fusion-negative	0.563043	no	no	0.989371
IGP51	Fusion-negative	0.102618	no	no	0.991646
IGP83	Fusion-negative	0.846001	no	no	0.994508
IGP31	Fusion-negative	0.998367	no	no	0.995384
IGP23	Fusion-negative	0.403957	no	no	1.01257
IGP33	Fusion-negative	0.846001	no	no	1.01382
IGP32	Fusion-negative	0.941242	no	no	1.01464
IGP26	Fusion-negative	0.902097	no	no	1.01515
IGP110	Fusion-negative	0.75161	no	no	1.01564
IGP35	Fusion-negative	0.27854	no	no	1.01665
IGP118	Fusion-negative	0.320534	no	no	1.02167
IGP29	Fusion-negative	0.197977	no	no	1.02526
IGP55	Fusion-negative	0.846001	no	no	1.02931
IGP38	Fusion-negative	0.169233	no	no	1.04887
IGP111	UNCLEAR	0.0358588	no	no	1.01942
IGP39	UNCLEAR	0.0205915	no	no	1.07201
IGP42	UNCLEAR	0.290083	no	no	1.07556
IGP30	UNCLEAR	2.73749e-05	no	no	1.10324
IGP82	UNCLEAR	0.0172497	no	no	1.13906
IGP113	UNCLEAR	5.49435e-05	no	no	1.24739
IGP54	UNCLEAR	4.15473e-05	no	no	1.28902
IGP59	UNCLEAR	0.000112586	no	no	1.39353
IGP45	UNCLEAR	1.27732e-08	no	no	1.46867
IGP190	UNCLEAR	4.84086e-08	no	no	1.53517
IGP49	Fusion-positive	8.73138e-07	yes	yes	1.52542
IGP37	Fusion-positive	0.0377513	yes	yes	1.53674
IGP41	Fusion-positive	4.1408e-09	yes	yes	1.53845
IGP40	Fusion-positive	1.17692e-08	yes	yes	1.55679
IGP47	Fusion-positive	4.47565e-05	yes	yes	1.55869
IGP60	Fusion-positive	1.36703e-06	yes	yes	1.57272
IGP115	Fusion-positive	0.0103268	yes	yes	1.58
IGP28	Fusion-positive	1.36703e-06	yes	yes	1.61797
IGP105	Fusion-positive	1.08635e-05	yes	yes	1.63654
IGP61	Fusion-positive	0.00045847	yes	yes	1.65662
IGP80	Fusion-positive	0.00715568	yes	yes	1.6588
IGP62	Fusion-positive	5.69367e-05	yes	yes	1.66988
IGP44	Fusion-positive	4.43417e-09	yes	yes	1.67031
IGP48	Fusion-positive	3.49208e-09	yes	yes	1.67735
IGP117	Fusion-positive	1.51829e-05	yes	yes	1.68513
IGP64	Fusion-positive	0.000114035	yes	yes	1.69127
IGP25	Fusion-positive	3.8699e-10	yes	yes	1.69563
