# Supplementary material for: TMPRSS2-ERG -specific transcriptional modulation is associated with prostate cancer biomarkers and TGF-β signaling
Source: BMC Cancer. 2011 Dec 5;11:507. doi: 10.1186/1471-2407-11-507 (PMC3259213; doi:10.1186/1471-2407-11-507)
Supplement: Additional file 3 — Table S3. Differentially expressed genes between 48 benign and 47 tumor samples with at least 2-fold expression changes as determined by modified t-statistic (FDR ≤ 0.05). [file 1471-2407-11-507-S3.XLS]

## Sheet: noFC-cutoff_sort
	ID	logFC	AveExpr	t	P.Value	adj.P.Val	B	GeneSymbol
17881	2956563	-2.92577	6.0718	-6.85535	6.85e-10	5.81e-09	12.0654	CRISP3
12826	2852742	-2.85148	8.92795	-17.619	7.58e-32	1.35e-27	61.8698	AMACR | C1QTNF3
13757	3360219	-2.45748	9.73618	-8.61765	1.38e-13	2.5e-12	20.4407	OR51E2
1082	3046556	-2.35508	8.29259	-8.97542	2.36e-14	5.25e-13	22.1807	SPRR2F | TARP | TRGC2 | TRGV11 | TRGV9
6778	3265175	-2.30502	5.28347	-7.42058	4.68e-11	5.05e-10	14.7012	TDRD1
12319	2443370	-2.23242	6.46514	-10.503	1.24e-17	6.29e-16	29.6368	F5
5095	3683740	-2.23112	6.75179	-10.1759	6.21e-17	2.58e-15	28.0423	ACSM1
15526	3900091	-2.04584	8.46909	-15.9463	9.77e-29	3.49e-25	54.8417	C20orf74
13580	3212848	-2.01264	9.96819	-15.4207	9.99e-28	2.55e-24	52.5567	GOLM1 | LOC100134369
11473	3115504	-1.82914	8.29673	-14.2394	2.1e-25	2.34e-22	47.2926	MYC
10607	2624385	-1.72982	6.86454	-11.5054	9.05e-20	8.52e-18	34.492	CACNA1D
1333	3046444	-1.6848	7.28939	-9.26442	5.65e-15	1.44e-13	23.5902	SFRP4
12565	3115008	-1.6761	9.09973	-10.3218	3.02e-17	1.38e-15	28.7539	TRIB1
17799	3824993	-1.67289	9.15221	-9.23692	6.47e-15	1.62e-13	23.456	GDF15
9961	2608309	-1.66834	6.96488	-7.30922	7.97e-11	8.28e-10	14.1771	LRRN1
4094	3372896	-1.66267	7.49084	-6.953	4.33e-10	3.83e-09	12.5161	FOLH1 | FOLH1B | TRIM77
17435	2825907	-1.58502	6.14461	-8.87799	3.81e-14	7.98e-13	21.7062	PRR16
3145	3324162	-1.58195	7.64207	-6.57338	2.55e-09	1.94e-08	10.7762	LUZP2
9544	2469252	-1.57399	6.39972	-9.61829	9.8e-16	3.02e-14	25.3187	RRM2
428	3931765	-1.56915	6.68489	-6.38548	6.07e-09	4.26e-08	9.92837	ERG
12513	3762198	-1.56804	8.66841	-12.604	4.5e-22	9.47e-20	39.7275	COL1A1
3086	2849056	-1.56708	6.29407	-10.5434	1.01e-17	5.31e-16	29.8334	DNAH5
13494	3843662	-1.56341	7.20398	-9.04511	1.67e-14	3.82e-13	22.5203	ZNF417 | ZNF587
7486	2756965	-1.55753	8.29797	-6.68018	1.55e-09	1.23e-08	11.2622	SPON2
3172	3397877	-1.54576	7.48684	-14.6671	2.97e-26	4.02e-23	49.2187	RICS
8862	3075778	-1.5412	8.10203	-12.7974	1.79e-22	4.45e-20	40.6375	HIPK2 | LOC653052
11498	3754469	-1.54098	8.49528	-13.4327	8.9e-24	4.19e-21	43.5987	ACACA | LOC729858
12012	3942648	-1.50638	9.02049	-12.2343	2.65e-21	3.78e-19	37.978	TUG1
56	3571667	-1.50361	8.90456	-10.2492	4.32e-17	1.85e-15	28.3998	COQ6 | ENTPD5
11994	2836738	-1.4925	8.53191	-15.5238	6.31e-28	1.88e-24	53.0077	LARP1
8901	3690154	-1.48635	5.75879	-11.7735	2.46e-20	2.7e-18	35.7795	NETO2
12402	2738244	-1.48299	7.12798	-11.0819	7.17e-19	5.09e-17	32.4479	FLJ20184
3336	3774635	-1.48271	9.11602	-12.0805	5.56e-21	6.96e-19	37.2461	FASN
5745	3789947	-1.46503	9.48417	-8.20691	1.03e-12	1.55e-11	18.4539	NEDD4L
11794	3082590	-1.45692	6.92699	-8.10751	1.68e-12	2.43e-11	17.9753	LOC286161
12424	3975227	-1.4458	9.46143	-10.6601	5.7e-18	3.21e-16	30.4015	MAOA
79	3686339	-1.43173	8.48856	-12.9523	8.58e-23	2.51e-20	41.3634	XPO6
2224	3521174	-1.42635	10.3071	-12.1384	4.21e-21	5.66e-19	37.5216	ABCC4
8066	2412624	-1.4229	8.26504	-9.07809	1.42e-14	3.31e-13	22.6811	RAB3B
5143	3356038	-1.41838	7.23566	-8.22607	9.4e-13	1.43e-11	18.5462	TMEM45B
9906	2673873	-1.39144	8.70512	-14.9716	7.47e-27	1.21e-23	50.5765	IMPDH2
662	3177880	-1.3826	7.05433	-13.4126	9.78e-24	4.48e-21	43.5056	DAPK1
7901	3756193	-1.38193	4.99218	-8.4876	2.61e-13	4.5e-12	19.8102	LOC100131821 | TOP2A
12596	3868659	-1.37069	7.23326	-14.4378	8.44e-26	1.01e-22	48.1891	C19orf48
10371	2927604	-1.3636	8.76556	-11.4894	9.78e-20	9.11e-18	34.4152	KIAA1244 | LOC202451
8360	3829687	-1.34655	8.88654	-13.1066	4.13e-23	1.39e-20	42.0843	GPI | LOC100133951
9699	2895159	-1.34344	7.41909	-11.3313	2.12e-19	1.76e-17	33.6533	HIVEP1
1593	2653114	-1.33786	7.21618	-9.02367	1.86e-14	4.23e-13	22.4158	NAALADL2
691	3390852	-1.33609	8.78368	-8.88704	3.64e-14	7.69e-13	21.7503	C11orf92
509	2817576	-1.32989	7.24656	-8.11886	1.59e-12	2.32e-11	18.0299	THBS4
4250	2914070	-1.31419	8.36265	-8.73388	7.76e-14	1.51e-12	21.0052	MYO6
7129	3240452	-1.31322	7.29803	-7.251	1.05e-10	1.06e-09	13.904	BAMBI
6035	3183604	-1.30315	7.31644	-11.0821	7.17e-19	5.09e-17	32.4488	ZNF462
13747	2876897	-1.299	9.23399	-7.33016	7.21e-11	7.58e-10	14.2755	SPOCK1
5659	3970214	-1.27638	8.75282	-10.4225	1.84e-17	8.86e-16	29.2449	REPS2
11522	2648535	-1.27535	6.89013	-13.0221	6.16e-23	1.97e-20	41.69	SGEF
6447	3773241	-1.27174	7.37273	-10.9512	1.36e-18	9.05e-17	31.8149	TBC1D16
7554	2871617	-1.26814	7.02296	-9.61563	9.93e-16	3.05e-14	25.3057	TRIM36
13334	2475678	-1.26248	7.91068	-8.55283	1.89e-13	3.35e-12	20.1263	LBH
17664	3923426	-1.25939	7.60228	-12.1833	3.39e-21	4.66e-19	37.7352	AGPAT3
13809	3474885	-1.24838	8.09145	-12.673	3.24e-22	7.33e-20	40.0528	CAMKK2
5854	3175494	-1.24463	7.57493	-7.10015	2.16e-10	2.03e-09	13.1992	GCNT1
2679	2816459	-1.24059	7.63129	-11.5395	7.67e-20	7.41e-18	34.6559	F2R
5338	3192117	-1.23597	7.803	-12.8544	1.37e-22	3.7e-20	40.9049	BAT2L | SNORD62A | SNORD62B
13084	2680591	-1.23392	9.13541	-11.5753	6.44e-20	6.3e-18	34.8281	LRIG1
4338	3331822	-1.22764	6.9003	-7.43009	4.47e-11	4.84e-10	14.7461	GLYATL1 | LOC643637
4014	3250055	-1.22613	7.84278	-12.7497	2.25e-22	5.43e-20	40.4136	DDX21
16472	2638077	-1.2195	6.73633	-6.80223	8.79e-10	7.3e-09	11.821	PLA1A
8561	2592598	-1.21922	8.92923	-4.0704	9.64e-05	0.00028065	0.561805	TMEFF2
13679	3507710	-1.21901	7.93108	-13.8618	1.2e-24	8.88e-22	45.5731	SLC7A1
14787	3220513	-1.21684	8.67567	-13.4647	7.66e-24	3.7e-21	43.7469	KIAA0368
3731	2832387	-1.2081	3.20467	-5.99673	3.53e-08	2.11e-07	8.2066	PCDHB13 | PCDHB8
9573	2772341	-1.20536	4.22821	-5.09463	1.74e-06	7.47e-06	4.41535	UGT2B10 | UGT2B11 | UGT2B4
7396	3846538	-1.20134	11.5771	-13.5651	4.78e-24	2.44e-21	44.2104	EEF2 | SNORD37
14951	3269587	-1.19988	6.81789	-10.944	1.41e-18	9.31e-17	31.7798	C10orf137 | LOC728011
10583	3320717	-1.1982	7.09656	-9.86038	2.96e-16	1.06e-14	26.5016	MICAL2
3775	3995633	-1.19476	8.59475	-11.802	2.14e-20	2.39e-18	35.916	BGN
8840	3247818	-1.19166	6.34522	-10.1716	6.34e-17	2.61e-15	28.0212	BICC1 | FAM133B | LOC728640
3966	3708826	-1.1888	8.77453	-8.99598	2.13e-14	4.81e-13	22.2809	EIF4A1 | SNORA48 | SNORA67
2777	2685345	-1.18322	4.89478	-8.30343	6.44e-13	1.01e-11	18.9194	STX19
2312	3906160	-1.18044	7.8267	-12.4432	9.72e-22	1.72e-19	38.9682	CHD6
9279	3214845	-1.18037	6.36659	-6.59257	2.33e-09	1.78e-08	10.8633	ASPN
2463	2734629	-1.17842	7.69326	-10.059	1.11e-16	4.35e-15	27.4714	PTPN13
4723	3421762	-1.17677	5.37002	-8.88133	3.75e-14	7.89e-13	21.7224	RAB3IP
4938	3831260	-1.17582	7.16084	-10.8542	2.19e-18	1.36e-16	31.3442	ZNF146
17614	4005392	-1.17448	7.79686	-11.4074	1.46e-19	1.28e-17	34.0202	BCOR
17439	2793137	-1.17108	8.36953	-10.8079	2.75e-18	1.67e-16	31.1194	SH3RF1
15741	3523156	-1.16261	7.20957	-12.5891	4.83e-22	9.82e-20	39.6575	TMTC4
1211	4021341	-1.16136	8.46221	-13.7097	2.44e-24	1.56e-21	44.8759	ZDHHC9
2889	3332465	-1.1568	5.41789	-7.71293	1.14e-11	1.4e-10	16.0867	MS4A8B
7100	2929168	-1.15643	8.88444	-10.4413	1.67e-17	8.25e-16	29.3364	UTRN
2328	3414632	-1.15411	7.37362	-13.1896	2.79e-23	1.06e-20	42.4708	DIP2B
6505	2364189	-1.14874	7.67286	-10.1772	6.17e-17	2.57e-15	28.0486	UAP1
10516	2902958	-1.14629	8.45013	-4.91125	3.71e-06	1.47e-05	3.68616	C4A | C4B
12551	2607110	-1.14596	10.2465	-11.3513	1.92e-19	1.63e-17	33.7497	HDLBP
10167	2509900	-1.14403	7.92257	-7.69834	1.23e-11	1.49e-10	16.0173	KIF5C
9170	3911217	-1.14024	9.85757	-8.79701	5.68e-14	1.15e-12	21.3122	PMEPA1
6063	3970024	-1.14003	5.12244	-6.10387	2.18e-08	1.36e-07	8.67649	GRPR | MAGEB17
11182	3910260	-1.13404	8.74135	-9.29934	4.75e-15	1.23e-13	23.7607	ZNF217
9611	4009315	-1.13258	8.2964	-11.302	2.44e-19	1.99e-17	33.5118	HUWE1
13710	3843566	-1.12888	5.92348	-10.0675	1.06e-16	4.19e-15	27.5132	ZNF417 | ZNF587
12120	2558150	-1.12863	7.19723	-10.8204	2.59e-18	1.59e-16	31.1803	AAK1 | SNORA36C
4519	3290785	-1.1224	8.88073	-10.2642	4.01e-17	1.75e-15	28.473	CCDC6
9713	2903343	-1.1174	8.53268	-12.6863	3.04e-22	7.06e-20	40.1154	BRD2
14778	3720228	-1.11665	7.00535	-11.4427	1.23e-19	1.11e-17	34.1904	CRKRS
618	3145149	-1.11615	9.29393	-10.6267	6.72e-18	3.68e-16	30.2388	TP53INP1
1206	3218528	-1.11602	6.89303	-11.5336	7.89e-20	7.56e-18	34.6276	ABCA1 | NIPSNAP3B
4536	2946714	-1.11596	7.46352	-5.93735	4.61e-08	2.68e-07	7.94777	H2BFS | HIST1H2BK
859	3718401	-1.11133	7.73501	-12.1346	4.29e-21	5.68e-19	37.5036	LIG3
817	3751184	-1.11053	8.07112	-12.4639	8.8e-22	1.64e-19	39.066	PHF12
16556	2523354	-1.1083	7.53982	-10.4453	1.64e-17	8.13e-16	29.356	FAM117B
357	3473083	-1.10808	7.94325	-11.4545	1.16e-19	1.06e-17	34.247	MED13L
3344	3209384	-1.1066	7.18847	-9.15687	9.61e-15	2.31e-13	23.0654	TMEM2
2434	2955827	-1.10561	8.71186	-5.14194	1.43e-06	6.25e-06	4.60598	PLA2G7
3700	3577870	-1.10547	7.69332	-11.901	1.32e-20	1.57e-18	36.3893	DICER1
17273	3645253	-1.10422	8.33496	-12.1723	3.57e-21	4.86e-19	37.6832	SRRM2
167	3080033	-1.10396	7.60071	-10.2139	5.15e-17	2.18e-15	28.2276	BAGE2 | BAGE5 | LOC645159 | MLL3
14036	3294576	-1.10048	7.61691	-10.428	1.79e-17	8.74e-16	29.2718	USP54
15492	3744463	-1.09959	7.56685	-11.6196	5.19e-20	5.21e-18	35.041	MYH10
13963	2835848	-1.09927	7.64815	-8.06244	2.09e-12	2.97e-11	17.7587	SLC36A1
14828	2786322	-1.09772	5.92775	-7.68385	1.32e-11	1.58e-10	15.9483	SLC7A11
6217	3724197	-1.09762	8.33774	-10.8435	2.31e-18	1.42e-16	31.2926	LOC651907 | NSF
9960	3329206	-1.09506	8.07606	-9.86334	2.91e-16	1.05e-14	26.516	CREB3L1
1418	4037638	-1.09498	9.78942	-12.0821	5.52e-21	6.95e-19	37.2536	ATP13A5 | ATP8 | LOC440552
17316	3464983	-1.09296	7.51208	-10.8901	1.84e-18	1.16e-16	31.5186	ATP2B1
4983	2864584	-1.08665	3.58001	-5.94346	4.48e-08	2.61e-07	7.97434	ANKRD34B
15073	3457947	-1.08442	7.38217	-12.3448	1.56e-21	2.44e-19	38.5024	BAZ2A
773	3259703	-1.08263	5.51932	-9.7718	4.58e-16	1.53e-14	26.0688	C10orf12
8645	3510066	-1.07536	7.37327	-6.7511	1.12e-09	9.1e-09	11.5865	POSTN
8894	3854000	-1.07439	8.86836	-12.3603	1.45e-21	2.29e-19	38.5756	CALR3 | SLC35E1
5972	3503119	-1.07434	6.86958	-9.5714	1.24e-15	3.73e-14	25.0896	ZNF828
15757	3457614	-1.07348	8.58068	-13.0221	6.16e-23	1.97e-20	41.6899	CS
2342	2841184	-1.07331	9.69385	-9.81509	3.7e-16	1.29e-14	26.2803	ERGIC1
6240	2921374	-1.06899	6.99593	-6.00637	3.38e-08	2.03e-07	8.24871	BXDC1
13802	2655688	-1.06389	8.76232	-12.1715	3.59e-21	4.86e-19	37.6793	EIF4G1
8969	3821200	-1.06364	8.983	-13.1899	2.79e-23	1.06e-20	42.4723	PRKCSH
10561	3607447	-1.06297	10.0029	-7.55486	2.45e-11	2.8e-10	15.336	ABHD2
7608	3920171	-1.06044	7.11429	-16.6327	4.95e-30	2.95e-26	57.7703	SIM2
511	3751463	-1.05747	7.93344	-10.9218	1.57e-18	1.02e-16	31.6722	NUFIP2
1612	2735027	-1.05603	6.92684	-5.14875	1.39e-06	6.09e-06	4.63348	SPP1
14897	2319340	-1.05573	5.93664	-5.75412	1.04e-07	5.64e-07	7.15674	RPL9P11 | SLC25A33
16252	3400034	-1.05211	8.04028	-10.3239	2.99e-17	1.37e-15	28.7642	HSN2 | WNK1
3357	3897505	-1.05048	8.62208	-7.00905	3.32e-10	3.01e-09	12.7757	JAG1
2621	3881443	-1.04618	5.25731	-8.65936	1.12e-13	2.08e-12	20.6432	TPX2
4871	2381309	-1.04052	8.61343	-9.32516	4.18e-15	1.1e-13	23.8868	MOSC1
16019	2818517	-1.03947	7.02139	-6.22853	1.24e-08	8.16e-08	9.22774	TMEM161B | VCAN
3747	2791419	-1.03815	8.36274	-6.67904	1.56e-09	1.24e-08	11.257	C4orf18 | LOC285505
5464	3192062	-1.03798	9.23641	-12.9871	7.27e-23	2.19e-20	41.5263	BAT2L
8027	2420832	-1.03548	8.71328	-9.10513	1.24e-14	2.92e-13	22.813	DDAH1
14748	3261492	-1.03302	7.69116	-11.3344	2.08e-19	1.75e-17	33.668	NOLC1
8162	2773023	-1.03237	7.97402	-10.75	3.66e-18	2.14e-16	30.8386	ANKRD17
686	3669382	-1.02932	7.21208	-6.19629	1.44e-08	9.31e-08	9.08472	LOC100130958 | MON1B
15797	3695157	-1.02874	8.06492	-12.0412	6.73e-21	8.29e-19	37.0587	CMTM4
15380	3457794	-1.0252	5.26965	-6.711	1.35e-09	1.08e-08	11.403	APOF
616	2751936	-1.02241	8.77559	-8.23443	9.02e-13	1.37e-11	18.5865	GALNT7
7262	2609608	-1.0202	7.50749	-11.0528	8.27e-19	5.82e-17	32.3069	SETD5
5654	2946215	-1.01966	7.85959	-5.18549	1.19e-06	5.28e-06	4.78232	HIST1H3B
14761	2991150	-1.0196	9.47804	-12.9056	1.07e-22	2.99e-20	41.1451	TSPAN13
1857	2480961	-1.01949	9.48165	-8.47565	2.76e-13	4.73e-12	19.7523	EPCAM
15219	3351385	-1.01919	7.58482	-10.6344	6.47e-18	3.58e-16	30.2764	MLL
8964	2436754	-1.0191	8.61862	-9.17479	8.79e-15	2.13e-13	23.1528	ADAR
7107	2830861	-1.01869	9.32908	-4.69658	8.8e-06	3.22e-05	2.853	EGR1
9152	2518583	-1.01566	8.86218	-7.9435	3.73e-12	5.04e-11	17.188	DNAJC10
12489	3434525	-1.01511	9.0003	-10.6082	7.35e-18	3.97e-16	30.1491	MLEC
11565	3574207	-1.01387	9.2124	-9.03159	1.78e-14	4.07e-13	22.4544	SEL1L
11275	3394123	-1.0135	8.8474	-9.90472	2.37e-16	8.62e-15	26.7182	HYOU1
2711	3013054	-1.01319	8.94216	-8.63916	1.24e-13	2.28e-12	20.5452	COL1A2
5792	3126368	-1.01282	6.45022	-7.67676	1.36e-11	1.63e-10	15.9146	PSD3
807	2850071	-1.01229	6.89335	-13.3579	1.26e-23	5.26e-21	43.2525	MYO10 | RPS26 | RPS26P53 | RPS26P8
9047	2862696	-1.01215	7.83563	-9.70271	6.45e-16	2.09e-14	25.7312	ENC1 | HEXB
17437	2367154	-1.00965	7.91397	-9.52062	1.59e-15	4.64e-14	24.8415	BAT2D1
9218	2321942	-1.00867	8.4521	-9.66172	7.9e-16	2.51e-14	25.5309	DDI2 | RSC1A1
11451	3336696	-1.00819	7.63439	-10.5163	1.16e-17	5.98e-16	29.7017	KDM2A | LOC100131150
9612	2395490	-1.00796	9.99035	-11.086	7.03e-19	5.03e-17	32.4676	ENO1
10204	3746881	-1.00736	7.75708	-10.4142	1.91e-17	9.2e-16	29.2044	C20orf191 | LOC100133918 | NCOR1
3467	3946615	-1.00719	7.99852	-11.8264	1.9e-20	2.17e-18	36.0327	EP300
1487	3611625	-1.00537	10.2455	-7.96972	3.29e-12	4.5e-11	17.3137	ALDH1A3
3	3096575	-1.00534	7.23695	-8.78732	5.96e-14	1.19e-12	21.265	FAM119A | HGSNAT
5214	3593575	-1.00499	6.5403	-7.06225	2.58e-10	2.39e-09	13.0228	SLC27A2
17605	3186207	-1.00284	8.21002	-11.4884	9.83e-20	9.11e-18	34.4102	C9orf91
3886	2676671	-1.00155	8.03577	-12.4785	8.21e-22	1.54e-19	39.1349	TKT
2693	2603460	-1.00147	8.43888	-10.0453	1.18e-16	4.6e-15	27.405	NCL | SNORA75 | SNORD20
10449	3607503	-1.0005	10.3479	-8.3613	4.85e-13	7.85e-12	19.199	ABHD2
10297	3361811	1.00019	5.15008	12.1353	4.27e-21	5.68e-19	37.5069	STK33
2161	2489007	1.00668	10.9311	5.76763	9.77e-08	5.34e-07	7.21464	ACTG2
9079	2772566	1.00734	8.89004	3.31403	0.00129799	0.00295135	-1.88789	IGJ
8514	3018605	1.00976	7.13932	3.01144	0.00332293	0.00685782	-2.75709	SLC26A4
5773	3527785	1.01051	5.25193	5.55206	2.5e-07	1.27e-06	6.29838	SLC39A2
9953	3869880	1.01249	6.26124	6.50358	3.52e-09	2.59e-08	10.4602	ZNF701 | ZNF702P
16136	3531163	1.0192	7.62709	6.54474	2.91e-09	2.18e-08	10.6464	COCH | STRN3
10421	2690012	1.02511	7.88395	6.98696	3.69e-10	3.31e-09	12.6733	BZW1 | BZW1L1 | LSAMP
17653	3808745	1.03241	4.95146	9.23815	6.43e-15	1.61e-13	23.462	CCDC68
10103	3279982	1.04109	5.68255	12.7175	2.62e-22	6.16e-20	40.2619	PTPLA
5295	2471233	1.04113	5.35472	13.3106	1.58e-23	6.27e-21	43.0331	VSNL1
10928	2894573	1.04654	6.83852	6.78018	9.74e-10	8.02e-09	11.7198	GCNT2 | GCNT6
16327	2580802	1.05085	7.6786	8.15064	1.36e-12	2.01e-11	18.1828	RND3
6289	2585476	1.05129	6.15115	6.61763	2.08e-09	1.6e-08	10.9772	SCN7A
6372	2528093	1.05397	6.9139	11.4865	9.92e-20	9.15e-18	34.401	CYP27A1
436	3063406	1.05416	5.39669	8.21857	9.75e-13	1.48e-11	18.5101	CYP3A5 | CYP3A5P2
1115	2923661	1.06173	8.25818	7.93015	3.98e-12	5.35e-11	17.1241	GJA1
11835	2427208	1.0724	6.84499	9.69392	6.74e-16	2.16e-14	25.6883	GSTM3
5525	3560673	1.08762	8.45492	11.5808	6.27e-20	6.23e-18	34.8544	CFL2
10757	2902844	1.09101	7.70233	3.81958	0.000237021	0.00063665	-0.291858	C2 | CFB
13356	3360401	1.09783	6.64907	7.12985	1.87e-10	1.78e-09	13.3376	HBB
10226	2411575	1.10185	6.45699	11.6679	4.1e-20	4.19e-18	35.2729	SPATA6
7020	3756591	1.10852	6.03557	9.86203	2.93e-16	1.05e-14	26.5096	KRT23
4315	2701049	1.11151	4.57	11.1668	4.73e-19	3.6e-17	32.8586	GPR87
15399	3367673	1.11346	7.35594	7.6539	1.52e-11	1.81e-10	15.8059	MPPED2
989	2899146	1.11473	9.49319	8.28849	6.93e-13	1.08e-11	18.8473	HIST1H4C
9386	3214800	1.11829	7.21013	6.78248	9.64e-10	7.95e-09	11.7304	OGN
6981	4018755	1.11945	6.5952	8.85056	4.36e-14	8.96e-13	21.5727	LRCH2
4928	3429857	1.12146	6.95377	9.70042	6.53e-16	2.1e-14	25.72	C12orf75
14151	3466556	1.1242	7.7862	6.09797	2.24e-08	1.4e-07	8.65052	NTN4
1954	3300115	1.12453	7.33706	8.32582	5.77e-13	9.2e-12	19.0276	LOC100188947 | PPP1R3C
13382	3942021	1.13075	8.69035	4.61567	1.21e-05	4.3e-05	2.54496	NEFH
17603	2547231	1.15317	7.33644	12.0154	7.62e-21	9.33e-19	36.9356	SRD5A2
2505	3095057	1.1619	4.39717	10.937	1.46e-18	9.6e-17	31.746	ADAM32
12870	2443120	1.16246	6.45758	10.0439	1.19e-16	4.62e-15	27.3982	DPT
231	3063589	1.16403	10.4595	5.28821	7.75e-07	3.55e-06	5.20151	AZGP1
47	3424218	1.16597	7.05861	10.7592	3.5e-18	2.06e-16	30.8832	ACSS3
15115	2638728	1.17486	8.70135	5.73243	1.14e-07	6.16e-07	7.06388	SLC15A2
14610	2761842	1.17505	4.96859	5.75319	1.04e-07	5.65e-07	7.15276	PROM1
9714	3058991	1.17567	7.43111	6.17241	1.6e-08	1.03e-07	8.97901	CACNA2D1
7213	2732508	1.17635	4.75471	4.48151	2.05e-05	6.89e-05	2.04176	CXCL13
11212	2648677	1.18143	9.33212	4.74709	7.2e-06	2.69e-05	3.04698	MME
3150	3184896	1.19019	6.73808	10.2854	3.62e-17	1.6e-15	28.5763	ZNF483
7598	3797295	1.19237	6.11096	17.4117	1.81e-31	1.61e-27	61.0187	L3MBTL4
6979	2486851	1.20574	5.97596	15.36	1.31e-27	2.72e-24	52.2907	APLF | PROKR1
8398	4018080	1.21199	8.62988	7.6386	1.64e-11	1.93e-10	15.7332	CHRDL1
5703	2946194	1.23214	7.28355	12.8654	1.3e-22	3.56e-20	40.9568	HIST1H1A
1559	2710474	1.24913	8.26148	5.63227	1.77e-07	9.2e-07	6.6373	LEPREL1
9246	3984907	1.25455	7.4855	12.428	1.05e-21	1.82e-19	38.8961	ARMCX1
11059	3148463	1.26432	5.7084	12.7614	2.13e-22	5.21e-20	40.4683	ANGPT1
16318	3662150	1.26765	6.89724	5.41577	4.5e-07	2.18e-06	5.72831	MT1M | MT1P3
13028	3802924	1.28639	6.47029	7.58102	2.16e-11	2.49e-10	15.46	DSC3
17398	2449104	1.29374	5.29071	11.1186	5.99e-19	4.39e-17	32.6256	B3GALT2
13136	2934521	1.29527	8.05135	5.3005	7.36e-07	3.39e-06	5.25199	SLC22A3
4086	3323748	1.31006	5.72944	9.32604	4.16e-15	1.1e-13	23.8911	ANO5
2683	3692999	1.31463	9.45075	5.23187	9.83e-07	4.41e-06	4.97102	MT1G
4447	3921599	1.31923	9.42546	7.50043	3.19e-11	3.53e-10	15.0783	PCP4
7351	3174816	1.31934	9.43107	8.33188	5.6e-13	8.95e-12	19.0569	ANXA1 | LOC100132782
1979	2923270	1.31955	7.60528	8.917	3.14e-14	6.77e-13	21.8961	PLN
15230	2638676	1.33417	6.68115	8.85812	4.2e-14	8.69e-13	21.6095	EAF2 | HCG11 | LOC647979
14109	3638607	1.34539	8.48474	4.99996	2.58e-06	1.06e-05	4.03699	ANPEP
9037	3985008	1.38556	5.66388	9.44305	2.33e-15	6.5e-14	24.4626	TCEAL2 | TCEAL4
13651	2672140	1.39958	8.77622	3.76899	0.00028295	0.000748325	-0.459237	LTF
2450	2783788	1.41638	6.76695	14.6543	3.15e-26	4.02e-23	49.1615	PRDM5
10067	3173508	1.41964	8.24101	9.18342	8.43e-15	2.06e-13	23.1949	LOC100134430 | LOC440897 | PGM5 | PGM5P1 | PGM5P2
5940	3265565	1.42233	6.21549	9.99519	1.52e-16	5.7e-15	27.1601	ATRNL1
5959	3757078	1.42885	7.1976	11.0307	9.22e-19	6.41e-17	32.2002	KRT15
996	2792647	1.43519	7.67518	10.6408	6.26e-18	3.49e-16	30.3076	SPOCK3
1522	3103703	1.44199	8.15465	5.18196	1.21e-06	5.35e-06	4.76802	PI15
14513	3835035	1.45914	8.07847	9.62374	9.54e-16	2.95e-14	25.3453	CD177
5702	2733202	1.46691	5.66749	5.04506	2.14e-06	8.96e-06	4.21671	GDEP
109	2719656	1.53424	8.25868	7.25268	1.04e-10	1.05e-09	13.9118	CD38
1464	3898355	1.58229	6.60736	9.36758	3.39e-15	9.18e-14	24.0939	FLRT3
4352	3266279	1.68563	6.78778	10.2933	3.48e-17	1.55e-15	28.6152	SLC18A2
1121	2522247	1.72343	6.92605	12.8384	1.47e-22	3.93e-20	40.8302	AOX1
11839	3246407	1.73794	11.8225	6.2688	1.03e-08	6.92e-08	9.40683	MSMB
1589	2620348	1.7631	7.83615	4.24044	5.13e-05	0.000158765	1.1622	TGM4
14690	3490892	1.85319	7.83448	5.4834	3.37e-07	1.66e-06	6.01027	OLFM4
12298	3786868	1.94539	7.86944	10.1715	6.35e-17	2.61e-15	28.0208	SLC14A1
2944	2349402	2.10646	6.85426	13.0119	6.47e-23	1.99e-20	41.6421	AMY1A | AMY1B | AMY1C | AMY2A | AMY2B | LOC648740
