# Supplementary material for: TMPRSS2-ERG -specific transcriptional modulation is associated with prostate cancer biomarkers and TGF-β signaling
Source: BMC Cancer. 2011 Dec 5;11:507. doi: 10.1186/1471-2407-11-507 (PMC3259213; doi:10.1186/1471-2407-11-507)
Supplement: Additional file 4 — Table S4. Differentially expressed genes between 17 fusion-positive and 20 fusion-negative tumor samples with at least 2-fold expression changes as determined by modified t-statistic (FDR ≤ 0.05). [file 1471-2407-11-507-S4.XLS]

## Sheet: LIMMA_SignificantGenes_NoFC-cut
	ID	logFC	AveExpr	t	P.Value	adj.P.Val	B	GeneSymbol
6778	3265175	-4.10465	6.44333	-14.1496	1.06e-16	9.52e-13	26.7655	TDRD1
428	3931765	-3.63058	7.54093	-41.4664	3.62e-33	6.47e-29	52.7845	ERG
17881	2956563	-3.16586	7.58192	-4.01674	0.000269811	0.00881992	0.26982	CRISP3
14596	2950263	-2.1544	7.83493	-7.41314	6.98e-09	5.26e-06	10.28	HLA-DMB
2210	2955932	-2.14587	5.75754	-5.61381	1.95e-06	0.000360865	4.93395	GPR110
3411	2807949	-2.03596	7.01081	-9.1925	3.47e-11	5.64e-08	15.2665	GHR
16472	2638077	-2.01628	7.28301	-9.08851	4.68e-11	6.98e-08	14.9868	PLA1A
13136	2934521	-1.99993	7.30117	-5.84666	9.35e-07	0.000232216	5.6318	SLC22A3
17313	2400027	-1.99885	9.81462	-4.72912	3.1e-05	0.00215084	2.30794	PLA2G2A
10746	3943234	-1.94321	6.65807	-7.73013	2.65e-09	2.15e-06	11.1969	SLC5A1
16244	3440998	-1.92756	6.35964	-6.50987	1.16e-07	4.06e-05	7.61644	UNQ3104
1014	4054204	-1.92493	10.633	-6.60324	8.64e-08	3.22e-05	7.89452	APOD
2058	2955999	-1.87441	6.18837	-5.57633	2.19e-06	0.00037703	4.82171	GPR110
2434	2955827	-1.87317	9.12919	-5.78309	1.14e-06	0.000258626	5.44123	PLA2G7
7838	2478269	-1.83	8.08808	-6.73078	5.8e-08	2.47e-05	8.2735	TMEM178
10607	2624385	-1.80064	7.71689	-8.60652	1.91e-10	2.28e-07	13.67	CACNA1D
17738	2350489	-1.79288	9.54009	-5.42358	3.55e-06	0.000473345	4.36478	KIAA1324
5429	2970897	-1.72442	6.68309	-9.50818	1.41e-11	3.6e-08	16.1063	FRK
12817	2418570	-1.70407	5.85902	-4.72008	3.19e-05	0.00217899	2.28149	SLC44A5
5477	4035833	-1.70363	8.86283	-5.31348	5.01e-06	0.000622282	4.0361	CD24
9636	2608469	-1.66962	7.4367	-9.41097	1.86e-11	4.15e-08	15.8493	ITPR1
1192	2423907	-1.66057	8.19855	-5.08089	1.04e-05	0.00106196	3.34436	F3
12319	2443370	-1.64368	7.50944	-4.22765	0.000143591	0.00584861	0.862257	F5
15817	3039791	-1.6277	8.10828	-3.4764	0.0012916	0.022865	-1.1901	AGR2
16961	2613293	-1.60741	5.58467	-10.9549	2.67e-13	1.19e-09	19.7658	KCNH8
13586	2745899	-1.57987	6.90587	-7.16663	1.49e-08	8.9e-06	9.55979	HHIP
4983	2864584	-1.57518	4.08796	-5.48951	2.88e-06	0.000427579	4.56188	ANKRD34B
9120	2371139	-1.57434	6.93222	-9.33126	2.33e-11	4.17e-08	15.6375	LAMC2
11287	2656837	-1.53606	8.74013	-4.75553	2.86e-05	0.00204409	2.38521	LOC100130957 | ST6GAL1
11307	3549757	-1.46884	9.4064	-3.03524	0.00433022	0.0481678	-2.30222	SERPINA3
6929	2871896	-1.46809	6.01591	-6.3274	2.06e-07	6.34e-05	7.07175	CDO1
13565	3311157	-1.45781	8.13855	-5.67924	1.59e-06	0.000308141	5.12995	OAT
5515	3126504	-1.44898	8.04282	-6.82888	4.27e-08	1.94e-05	8.56431	CSGALNACT1
15187	2835300	-1.43475	8.21633	-4.55836	5.25e-05	0.00298079	1.81069	SLC26A2
13542	2344511	-1.42397	6.05438	-5.01846	1.26e-05	0.00121988	3.15942	DNASE2B
2178	2816681	-1.42	6.74352	-6.78997	4.82e-08	2.1e-05	8.44905	PDE8B
8934	2748061	-1.41142	6.86478	-6.56356	9.79e-08	3.57e-05	7.7764	TRIM2
12037	2451693	-1.4047	8.36111	-4.45518	7.2e-05	0.00369323	1.51253	FMOD
3576	3864646	-1.36476	6.93451	-10.1334	2.45e-12	7.31e-09	17.7263	KCNN4
5134	3650953	-1.3493	8.30179	-5.10537	9.63e-06	0.0010029	3.41696	TMC5
6940	2749011	-1.33748	4.51056	-3.72815	0.00062897	0.0147982	-0.521507	TDO2
5071	3462567	-1.33629	6.8873	-3.85855	0.000430208	0.0118347	-0.166967	KCNC2
8599	3264326	-1.3209	7.8211	-3.31572	0.00202308	0.0307043	-1.60463	ACSL5
2356	2955863	-1.31687	7.13613	-3.27399	0.00226985	0.0328272	-1.71059	GPR116
10923	2665199	-1.31033	7.67519	-4.46805	6.92e-05	0.00358046	1.54962	SATB1 | TBC1D5
3488	3160175	-1.30868	7.12397	-8.20478	6.31e-10	6.64e-07	12.5484	VLDLR
13886	3147173	-1.30202	7.45927	-5.78743	1.13e-06	0.000258626	5.45425	NCALD
1269	2710599	-1.28966	7.03674	-4.4698	6.89e-05	0.00358046	1.55468	CLDN1
9234	2453006	-1.28688	8.00577	-3.05833	0.00407202	0.0466783	-2.24615	PIGR
11017	3869379	-1.27715	6.95517	-6.70079	6.37e-08	2.65e-05	8.18448	ZNF614
6585	3986168	-1.2731	5.94296	-5.89388	8.06e-07	0.00020878	5.77338	MUM1L1
3731	2832387	-1.26993	3.5029	-4.26423	0.00012859	0.00544862	0.966088	PCDHB13 | PCDHB8
10516	2902958	-1.26447	8.98648	-3.67591	0.000731383	0.0161455	-0.662031	C4A | C4B
1959	3095313	-1.26242	7.00275	-4.02232	0.000265382	0.00872298	0.285339	C8orf4
16354	3768627	-1.25386	5.56978	-6.03606	5.15e-07	0.000141541	6.19961	ABCA8 | ABCA9
8245	2404344	-1.24178	6.74425	-6.98355	2.64e-08	1.39e-05	9.02133	NKAIN1
10860	2468622	-1.2413	9.07932	-4.54622	5.45e-05	0.00307436	1.77552	ID2 | ID2B
16380	2515240	-1.23063	9.59699	-5.53467	2.5e-06	0.000399194	4.69702	CYBRD1
4250	2914070	-1.22621	8.94721	-5.66069	1.68e-06	0.000319742	5.07439	MYO6
2700	2980290	-1.22593	4.47753	-7.2818	1.05e-08	6.5e-06	9.89698	RGS17
6602	2872047	-1.21437	6.7026	-4.93617	1.63e-05	0.00138468	2.91628	SEMA6A
12869	2828146	-1.21013	9.59557	-8.80033	1.08e-10	1.38e-07	14.2034	CDC42SE2
7357	2748830	-1.19854	9.76927	-6.6421	7.65e-08	2.97e-05	8.0101	GUCY1A3
5842	2700365	-1.18761	9.44854	-4.39515	8.65e-05	0.00416473	1.33996	TM4SF1
9488	2764192	-1.18019	7.98372	-5.88902	8.18e-07	0.000208975	5.75882	KIAA0746
8906	3321512	-1.16971	7.62178	-8.23541	5.76e-10	6.43e-07	12.6346	PDE3B
5854	3175494	-1.16715	8.19974	-3.70187	0.000678623	0.015577	-0.592308	GCNT1
7576	2937144	-1.16074	8.38798	-6.01801	5.45e-07	0.000145981	6.14551	SMOC2
3543	3446868	-1.15795	9.06911	-3.92884	0.000349928	0.0104227	0.0262365	LDHB
10286	3632152	-1.14823	7.83747	-6.66975	7.02e-08	2.85e-05	8.09227	HEXA
6888	3060332	-1.13866	10.2813	-3.84146	0.000452272	0.0121977	-0.21371	STEAP4
15582	3482274	-1.12349	5.30361	-3.76958	0.000557748	0.013794	-0.409438	ATP8A2
4447	3921599	-1.12328	8.59494	-3.71721	0.000649202	0.0151942	-0.551014	PCP4
4570	3200648	-1.12055	7.31119	-8.00589	1.15e-09	1.08e-06	11.9854	ADFP
2902	2783596	-1.11151	7.0237	-4.19627	0.000157808	0.00620166	0.773457	PDE5A
5143	3356038	-1.10761	7.74809	-4.01405	0.000271978	0.00882739	0.262319	TMEM45B
16061	2769346	-1.10307	6.29192	-6.40373	1.62e-07	5.46e-05	7.29978	FIP1L1 | LNX1
6402	2921296	-1.10002	9.90732	-5.60427	2.01e-06	0.000360865	4.90537	AMD1 | LOC441166
14281	2827525	-1.09971	9.19057	-4.13366	0.000190415	0.00707705	0.596917	KDELC1 | SLC12A2
1906	3570475	-1.09161	7.85882	-5.97166	6.3e-07	0.000165762	6.00657	SYNJ2BP
7121	2912777	-1.08815	7.63352	-3.21125	0.00269542	0.0365405	-1.86852	FAM135A
6658	3830484	-1.07221	5.3422	-4.74647	2.94e-05	0.00207879	2.3587	FFAR2
2161	2489007	-1.06943	10.2789	-3.125	0.00340542	0.0421109	-2.08281	ACTG2
8393	2420642	-1.05365	5.12458	-4.4331	7.7e-05	0.00384741	1.44898	MCOLN2
3647	2832423	-1.04807	5.79255	-3.62195	0.000853995	0.01786	-0.80622	PCDHB10
11732	3352948	-1.04106	8.63001	-7.9837	1.23e-09	1.1e-06	11.9223	SORL1
13171	2967276	-1.03285	4.36949	-4.7357	3.04e-05	0.00212403	2.32717	POPDC3
11765	3320169	-1.03035	7.32438	-11.0803	1.91e-13	1.14e-09	20.0683	AMPD3
637	3898796	-1.02933	6.42289	-7.74266	2.55e-09	2.15e-06	11.233	KIF16B
7668	3256590	-1.0267	6.4859	-5.10415	9.66e-06	0.0010029	3.41334	PAPSS2 | RPS26P38
5947	3445786	-1.02535	7.43083	-4.42723	7.84e-05	0.00390595	1.4321	ARHGDIB
1934	3840795	-1.01327	6.38074	-6.32016	2.1e-07	6.37e-05	7.05013	LOC729885 | ZNF525 | ZNF761 | ZNF765 | ZNF845
5758	3863669	-1.00887	6.32479	-4.64286	4.05e-05	0.00249238	2.05619	CEACAM1
17439	2793137	-1.00338	8.91753	-6.22705	2.82e-07	8.13e-05	6.77162	SH3RF1
11483	4008427	-1.00125	7.1847	-3.47393	0.00130062	0.0229128	-1.19655	NUDT10 | NUDT11
12424	3975227	1.01412	10.1324	5.02679	1.23e-05	0.00119599	3.18408	MAOA
7577	3625271	1.02168	8.72186	3.72943	0.000626636	0.0147654	-0.518042	RAB27A
7897	3248289	1.03454	4.26909	3.71053	0.000661853	0.0153696	-0.568996	CDC2
4258	2692883	1.03531	4.94661	3.61753	0.000864887	0.0180036	-0.818002	MUC13
2609	3709417	1.05575	7.89004	3.79245	0.000521832	0.0132729	-0.347321	ALOX15B
12272	2787459	1.09195	6.79352	4.39825	8.57e-05	0.00413951	1.34886	INPP4B
15878	2384401	1.108	9.29184	4.86167	2.06e-05	0.00162831	2.69679	RHOU
5654	2946215	1.16596	8.34114	3.53217	0.00110312	0.020791	-1.04392	HIST1H3B
17776	2907513	1.16761	7.20425	4.29614	0.000116769	0.00509254	1.05688	GNMT
686	3669382	1.18321	7.63553	4.75369	2.88e-05	0.00204409	2.37983	LOC100130958 | MON1B
4173	3331903	1.19169	4.80995	5.04191	1.17e-05	0.00115338	3.22883	FAM111B
17851	3333425	1.24361	4.57149	5.05054	1.14e-05	0.00113076	3.25442	SCGB1D2
7129	3240452	1.269	7.89245	4.41224	8.21e-05	0.00402124	1.38903	BAMBI
15145	2417528	1.27553	4.85117	4.87486	1.98e-05	0.00159749	2.73558	DEPDC1
10900	2730746	1.27648	9.38064	3.61553	0.000869845	0.0180647	-0.823315	LOC727995 | SLC4A4
14474	2589868	1.2902	4.13002	3.65778	0.000770537	0.0165942	-0.710569	CCDC141 | LOC285026
14077	3933536	1.29413	7.30887	5.50888	2.71e-06	0.000412951	4.61983	TFF3
9511	3927446	1.30464	8.3271	4.87771	1.96e-05	0.00159143	2.74398	ADAMTS1
4846	2627080	1.31244	4.4907	3.20533	0.00273927	0.0368278	-1.88333	C3orf14
788	3505449	1.37366	7.5961	5.19406	7.29e-06	0.000820191	3.68043	MIPEP
9268	3452417	1.39534	4.09816	3.33387	0.00192396	0.0297341	-1.55833	SLC38A4
13835	2737596	1.4386	6.59777	3.86123	0.000426846	0.0117603	-0.159633	BANK1
1692	3029900	1.4527	6.87903	3.80792	0.000498836	0.0129271	-0.305246	CNTNAP2
2747	4020655	1.49407	5.67946	3.91659	0.000362783	0.0105995	-0.00753065	ODZ1
1559	2710474	1.50746	7.63557	4.64315	4.05e-05	0.00249238	2.05705	LEPREL1
14109	3638607	1.51931	7.86048	3.39709	0.00161358	0.0266166	-1.39596	ANPEP
11212	2648677	1.70082	8.74	4.37191	9.28e-05	0.00429886	1.27334	MME
12815	3065740	1.70795	6.36976	3.76109	0.000571662	0.0140797	-0.432424	RELN
10175	2632778	1.78682	6.64115	6.3918	1.68e-07	5.46e-05	7.26417	EPHA6
15045	2794408	1.79888	6.7001	3.59921	0.000911406	0.0183983	-0.86669	HPGD
11288	3197509	3.06557	6.44012	4.63725	4.12e-05	0.00250597	2.03987	RLN1 | RLN2
